# Supplementary material for: TIM3 Checkpoint Inhibition Fails to Prolong Survival in Ovarian Cancer-Bearing Mice
Source: Cancers (Basel). 2024 Mar 14;16(6):1147. doi: 10.3390/cancers16061147 (PMC10969025; doi:10.3390/cancers16061147)
Supplement: Supplementary file 1 [file cancers-16-01147-s001.zip]

Archive with 1 entries (1 files):
- cancers-2820789-supplementary.pdf
